# Supplementary material for: Identification of Five Hub Genes as Key Prognostic Biomarkers in Liver Cancer via Integrated Bioinformatics Analysis
Source: Biology (Basel). 2021 Sep 24;10(10):957. doi: 10.3390/biology10100957 (PMC8533228; doi:10.3390/biology10100957)
Supplement: Supplementary file 1 [file biology-10-00957-s001.zip]

Archive with 1 entries (1 files):
- biology-1323233-supplementary.pdf
